# Supplementary material for: Psychological and Behavioral Factors Involved in Temporomandibular Myalgia and Migraine: Common but Differentiated Profiles
Source: Int J Environ Res Public Health. 2023 Jan 14;20(2):1545. doi: 10.3390/ijerph20021545 (PMC9863553; doi:10.3390/ijerph20021545)
Supplement: Supplementary file 1 [file ijerph-20-01545-s001.zip]

Archive with 1 entries (1 files):
- ijerph-2142945-supplementary.pdf
